# Supplementary material for: Decadal trends in 137Cs concentrations in the bark and wood of trees contaminated by the Fukushima nuclear accident
Source: Sci Rep. 2022 Jul 4;12:11243. doi: 10.1038/s41598-022-14576-1 (PMC9253084; doi:10.1038/s41598-022-14576-1)
Supplement: Supplementary file 2 — Supplementary Information 2. [file 41598_2022_14576_MOESM2_ESM.xlsx]

## Sheet: Sheet1
Supplementary Table
Title: Decadal trends in 137Cs concentrations in the bark and wood of trees contaminated by the Fukushima nuclear accident
Authors: Shinta Ohashi, Katsushi Kuroda, Hisashi Abe, Akira Kagawa, Masabumi Komatsu, Masaki Sugiyama, Youki Suzuki, Takeshi Fujiwara, Tsutomu Takano
Table S1. Observational data of 137Cs activity concentration in bark and wood parts.
Tree ID	Site	Species	Sampling date	DBH	137Cs activity concentration (Bq/kg; dry-mass basis, decay-corrected to sampling date)						Remarks
			(y/m/d)	(cm)	Bark (whole)	Outer bark	Inner bark	Wood (whole)	Sapwood	Heartwood
Cj-01-11-01	Site 1	Cedar	2011/8/31	36.2	13900	#N/A	#N/A	209	278	112
Cj-01-11-02	Site 1	Cedar	2011/8/31	21.4	9180	#N/A	#N/A	115	134	67.8
Cj-01-11-03	Site 1	Cedar	2011/8/31	14.3	25100	#N/A	#N/A	193	249	73.8
Cj-01-12-01	Site 1	Cedar	2012/8/27	32.8	8090	44700	747	127	136	113
Cj-01-12-02	Site 1	Cedar	2012/8/27	21.5	10100	17500	1430	198	184	242
Cj-01-12-03	Site 1	Cedar	2012/8/27	13.7	14600	#N/A	#N/A	169	178	148
Cj-01-13-01	Site 1	Cedar	2013/8/26	34.5	9520	14100	1600	258	227	292
Cj-01-13-02	Site 1	Cedar	2013/8/26	23	11900	36300	1800	145	154	133
Cj-01-13-03	Site 1	Cedar	2013/8/26	17.4	7210	#N/A	#N/A	106	114	82.1
Cj-01-14-01	Site 1	Cedar	2014/8/25	32.9	4330	7690	640	239	158	340
Cj-01-14-02	Site 1	Cedar	2014/8/25	28.6	3820	9550	659	94.5	70.5	125
Cj-01-14-03	Site 1	Cedar	2014/8/25	20.8	15000	#N/A	#N/A	87.3	77.3	107
Cj-01-15-01	Site 1	Cedar	2015/8/25	34.6	6950	18000	1210	228	228	228
Cj-01-15-02	Site 1	Cedar	2015/8/25	26.4	9080	17000	1770	295	200	471
Cj-01-15-03	Site 1	Cedar	2015/8/25	19.2	6750	#N/A	#N/A	180	167	219
Cj-01-16-01	Site 1	Cedar	2016/8/23	33.1	4220	7660	281	105	55.9	172
Cj-01-16-02	Site 1	Cedar	2016/8/23	28.1	7110	11700	839	160	114	226
Cj-01-16-03	Site 1	Cedar	2016/8/23	20.7	9130	14500	1390	184	159	263
Cj-01-17-01	Site 1	Cedar	2017/8/22	29.7	3970	6070	616	166	104	217
Cj-01-17-02	Site 1	Cedar	2017/8/22	22.2	5820	11100	685	209	168	275
Cj-01-17-03	Site 1	Cedar	2017/8/22	15	4570	8310	1000	93.5	90.5	98.1
Cj-01-17-04	Site 1	Cedar	2017/8/22	29.4	7370	11600	927	210	162	271
Cj-01-17-05	Site 1	Cedar	2017/8/22	21	5390	7570	1430	222	172	272
Cj-01-17-06	Site 1	Cedar	2017/8/22	14.1	6460	10900	715	61.7	58.9	68.7
Cj-01-17-04	Site 1	Cedar	2018/8/22	29.9	2750	3760	1080	203	129	284
Cj-01-17-05	Site 1	Cedar	2018/8/22	21.2	3980	6360	1110	207	117	286
Cj-01-17-06	Site 1	Cedar	2018/8/22	14	5470	9130	780	56.9	52.3	65.3
Cj-01-17-07	Site 1	Cedar	2018/8/22	29.1	19400	28800	3390	521	348	695
Cj-01-17-08	Site 1	Cedar	2018/8/22	24.4	11000	18000	960	119	76.2	172
Cj-01-17-09	Site 1	Cedar	2018/8/22	15.1	5440	6960	1540	169	133	195
Cj-01-17-07	Site 1	Cedar	2019/8/21	29.7	12500	19400	2710	528	393	630
Cj-01-17-08	Site 1	Cedar	2019/8/21	25.1	6980	11600	973	113	82.3	157
Cj-01-17-09	Site 1	Cedar	2019/8/21	15.3	3210	3910	1610	154	129	225
Cj-01-17-10	Site 1	Cedar	2019/8/21	33.6	2660	4280	1180	266	138	399
Cj-01-17-11	Site 1	Cedar	2019/8/21	25.6	1700	2350	587	126	76.1	189
Cj-01-17-12	Site 1	Cedar	2019/8/21	15.7	6780	10300	2230	196	184	210
Cj-01-17-10	Site 1	Cedar	2020/8/25	34.1	2860	4010	1640	246	126	357
Cj-01-17-11	Site 1	Cedar	2020/8/25	26.2	3590	5170	544	112	62.5	168
Cj-01-17-12	Site 1	Cedar	2020/8/25	15.9	6600	10600	1510	163	120	209
Cj-01-17-01	Site 1	Cedar	2020/8/25	31.4	1810	2650	347	130	52.8	192
Cj-01-17-02	Site 1	Cedar	2020/8/25	23.7	1270	2170	452	106	58	159
Cj-01-17-03	Site 1	Cedar	2020/8/25	15.2	3810	8440	714	62.9	61.8	64.2
Co-01-12-01	Site 1	Cypress	2012/8/28	20.7	38800	72500	2180	192	232	88.5
Co-01-12-02	Site 1	Cypress	2012/8/28	17	20800	44200	1740	180	192	144
Co-01-12-03	Site 1	Cypress	2012/8/28	13.7	33000	#N/A	#N/A	277	293	212
Co-01-13-01	Site 1	Cypress	2013/8/27	19.8	12200	20600	1030	95	113	59.7
Co-01-13-02	Site 1	Cypress	2013/8/27	16.9	16100	46500	3230	426	468	321
Co-01-13-03	Site 1	Cypress	2013/8/27	14.2	34100	#N/A	#N/A	195	205	169
Co-01-14-01	Site 1	Cypress	2014/8/26	20.7	13300	28300	3640	353	365	326
Co-01-14-02	Site 1	Cypress	2014/8/26	17.3	19800	43300	3900	473	481	451
Co-01-14-03	Site 1	Cypress	2014/8/26	15.8	9370	#N/A	#N/A	231	239	195
Co-01-15-01	Site 1	Cypress	2015/8/26	21	15400	31800	3680	367	468	241
Co-01-15-02	Site 1	Cypress	2015/8/26	19.4	14100	21200	5110	487	584	302
Co-01-15-03	Site 1	Cypress	2015/8/26	16.6	20600	#N/A	#N/A	466	488	404
Co-01-16-01	Site 1	Cypress	2016/8/23	20.6	12800	13500	3020	281	381	147
Co-01-16-02	Site 1	Cypress	2016/8/23	18	17400	21800	5110	618	673	523
Co-01-16-03	Site 1	Cypress	2016/8/23	14.9	17100	17200	7090	562	634	434
Co-01-17-01	Site 1	Cypress	2017/8/22	23.1	13200	19100	5060	429	656	193
Co-01-17-02	Site 1	Cypress	2017/8/22	19.9	14400	19300	6880	522	847	287
Co-01-17-03	Site 1	Cypress	2017/8/22	18.1	12900	17700	8000	821	1040	506
Co-01-17-04	Site 1	Cypress	2017/8/22	22.6	9790	13000	4840	760	840	675
Co-01-17-05	Site 1	Cypress	2017/8/22	21.4	10600	12900	7440	718	1530	286
Co-01-17-06	Site 1	Cypress	2017/8/22	17.9	11300	16600	3910	395	494	283
Co-01-17-04	Site 1	Cypress	2018/8/22	23.3	15300	21700	5840	700	706	693
Co-01-17-05	Site 1	Cypress	2018/8/22	21.9	9940	11000	8280	408	699	251
Co-01-17-06	Site 1	Cypress	2018/8/22	18.3	10800	15600	3630	321	347	296
Co-01-17-07	Site 1	Cypress	2018/8/22	24.5	10100	14000	4720	444	511	400
Co-01-17-08	Site 1	Cypress	2018/8/22	21.6	18700	27000	7750	612	837	407
Co-01-17-09	Site 1	Cypress	2018/8/22	18.4	13000	18900	4630	330	401	281
Co-01-17-07	Site 1	Cypress	2019/8/21	25.1	11000	14500	5030	586	702	521
Co-01-17-08	Site 1	Cypress	2019/8/21	22.6	9720	11200	7980	692	992	422
Co-01-17-09	Site 1	Cypress	2019/8/21	18.8	10100	14400	4840	378	439	324
Co-01-17-10	Site 1	Cypress	2019/8/21	25.8	12000	16000	7330	809	1180	532
Co-01-17-11	Site 1	Cypress	2019/8/21	22.1	10100	12800	6570	957	1080	803
Co-01-17-12	Site 1	Cypress	2019/8/21	18.7	9290	11500	6010	522	634	392
Co-01-17-10	Site 1	Cypress	2020/8/25	26.2	11300	15800	6640	662	773	580
Co-01-17-11	Site 1	Cypress	2020/8/25	22.6	10500	14000	6770	854	878	832
Co-01-17-12	Site 1	Cypress	2020/8/25	19.1	8070	9000	6930	579	702	449
Co-01-17-01	Site 1	Cypress	2020/8/25	25.2	17800	25900	3810	360	521	225
Co-01-17-02	Site 1	Cypress	2020/8/25	21.6	11100	13300	7230	496	679	346
Co-01-17-03	Site 1	Cypress	2020/8/25	19.6	9610	10700	8270	613	697	528
Qs-01-12-01	Site 1	Oak	2012/8/28	11.9	11500	#N/A	#N/A	271	271	195
Qs-01-12-02	Site 1	Oak	2012/8/28	10.9	15500	#N/A	#N/A	330	345	171
Qs-01-12-03	Site 1	Oak	2012/8/28	6.7	31900	#N/A	#N/A	#N/A	#N/A	#N/A
Qs-01-12-04	Site 1	Oak	2012/8/28	11.5	#N/A	#N/A	#N/A	516	516	276
Qs-01-13-01	Site 1	Oak	2013/8/27	15.1	12900	#N/A	#N/A	494	722	130
Qs-01-13-02	Site 1	Oak	2013/8/27	13.5	31100	#N/A	#N/A	721	812	372
Qs-01-13-03	Site 1	Oak	2013/8/27	10.6	20600	#N/A	#N/A	466	466	360
Qs-01-14-01	Site 1	Oak	2014/8/26	16.3	14400	#N/A	#N/A	680	815	305
Qs-01-14-02	Site 1	Oak	2014/8/26	13.5	12100	#N/A	#N/A	666	693	426
Qs-01-14-03	Site 1	Oak	2014/8/26	11.6	15800	#N/A	#N/A	838	877	427
Qs-01-15-01	Site 1	Oak	2015/8/26	15.8	20200	#N/A	#N/A	603	783	260
Qs-01-15-02	Site 1	Oak	2015/8/26	12.5	15300	#N/A	#N/A	540	613	259
Qs-01-15-03	Site 1	Oak	2015/8/26	11.2	16400	#N/A	#N/A	522	530	273
Qs-01-16-01	Site 1	Oak	2016/8/23	16.4	20200	44200	3410	998	1290	388
Qs-01-16-02	Site 1	Oak	2016/8/23	12.4	16800	44200	1940	624	748	283
Qs-01-16-03	Site 1	Oak	2016/8/24	9.4	10100	31000	1830	481	564	199
Qs-01-17-01	Site 1	Oak	2017/8/23	17	20500	35800	3370	982	1510	368
Qs-01-17-02	Site 1	Oak	2017/8/23	18	11200	17500	3790	1300	1620	550
Qs-01-17-03	Site 1	Oak	2017/8/23	29	15500	30500	3080	1160	1830	485
Qs-01-17-04	Site 1	Oak	2017/8/23	15.6	11900	22800	2840	822	1130	353
Qs-01-17-05	Site 1	Oak	2017/8/23	19	8410	14600	3870	1270	1740	470
Qs-01-17-06	Site 1	Oak	2017/8/23	22	6680	11600	2890	1590	2080	682
Qs-01-17-04	Site 1	Oak	2018/8/23	16.3	13500	24200	2990	639	809	370
Qs-01-17-05	Site 1	Oak	2018/8/23	19	20300	39300	3180	950	1380	506	DBH was not measured (showing DBH in 2017).
Qs-01-17-06	Site 1	Oak	2018/8/23	22	8540	14100	2600	1220	1540	926	DBH was not measured (showing DBH in 2017).
Qs-01-17-07	Site 1	Oak	2018/8/23	15.7	9120	15600	2550	813	1200	400
Qs-01-17-08	Site 1	Oak	2018/8/23	20	11500	20300	3150	1210	1610	633	DBH was not measured (showing DBH in 2017).
Qs-01-17-09	Site 1	Oak	2018/8/23	15.8	5420	8830	1700	504	627	366
Qs-01-17-07	Site 1	Oak	2019/8/21	16.1	16400	32100	3420	1040	1440	367
Qs-01-17-08	Site 1	Oak	2019/8/21	20	10300	18900	3750	1220	1580	612	DBH was not measured (showing DBH in 2017).
Qs-01-17-09	Site 1	Oak	2019/8/21	16.6	5740	11100	1780	592	604	582
Qs-01-17-10	Site 1	Oak	2019/8/21	20	9780	17500	2760	780	958	382	DBH was not measured (showing DBH in 2017).
Qs-01-17-11	Site 1	Oak	2019/8/21	17	6420	9120	4010	1350	1810	623	DBH was not measured (showing DBH in 2017).
Qs-01-17-12	Site 1	Oak	2019/8/21	16.9	5910	11100	1520	469	653	258
Qs-01-17-10	Site 1	Oak	2020/8/24	22.6	7040	11100	1730	607	746	310
Qs-01-17-11	Site 1	Oak	2020/8/24	19.5	5130	9970	1290	1230	1980	696
Qs-01-17-12	Site 1	Oak	2020/8/24	17.8	8020	11900	3090	457	613	223
Qs-01-17-01	Site 1	Oak	2020/8/24	18.2	14500	26600	2830	1080	1560	637
Qs-01-17-02	Site 1	Oak	2020/8/24	18.4	10400	17400	3160	1300	1600	631
Qs-01-17-03	Site 1	Oak	2020/8/24	30.8	13400	22200	2950	1250	1850	522
Cj-02-11-01	Site 2	Cedar	2011/11/28	50.5	1010	#N/A	#N/A	34	66.4	14
Cj-02-11-02	Site 2	Cedar	2011/11/28	35.8	1650	#N/A	#N/A	64.6	81.3	47.7
Cj-02-11-03	Site 2	Cedar	2011/11/28	28.9	1700	#N/A	#N/A	33	48.4	8.8
Cj-02-12-01	Site 2	Cedar	2012/9/20	47.7	1040	#N/A	#N/A	69.1	108	38.7
Cj-02-12-02	Site 2	Cedar	2012/9/20	37.2	1840	#N/A	#N/A	83.1	121	42
Cj-02-12-03	Site 2	Cedar	2012/9/20	27.4	4030	#N/A	#N/A	66.4	75.9	48.6
Cj-02-13-01	Site 2	Cedar	2013/8/28	51	2000	#N/A	#N/A	96	150	58.1
Cj-02-13-02	Site 2	Cedar	2013/8/28	37	2550	#N/A	#N/A	85	98.8	67.6
Cj-02-13-03	Site 2	Cedar	2013/8/28	29.5	3070	#N/A	#N/A	87.8	97.9	72.5
Cj-02-14-01	Site 2	Cedar	2014/8/27	48.8	2430	#N/A	#N/A	168	238	93.1
Cj-02-14-02	Site 2	Cedar	2014/8/27	39.2	2850	#N/A	#N/A	86	99.8	71.4
Cj-02-14-03	Site 2	Cedar	2014/8/27	30.4	2120	#N/A	#N/A	82.1	92.4	72.4
Cj-02-15-01	Site 2	Cedar	2015/8/27	46	2220	#N/A	#N/A	104	147	72.3
Cj-02-15-02	Site 2	Cedar	2015/8/27	38.4	2350	#N/A	#N/A	147	127	165
Cj-02-15-03	Site 2	Cedar	2015/8/27	30.7	2170	#N/A	#N/A	80.6	81.1	80.1
Cj-02-16-01	Site 2	Cedar	2016/8/22	44.3	1770	3230	1150	249	252	248
Cj-02-16-02	Site 2	Cedar	2016/8/22	41	1490	2790	1170	307	249	360
Cj-02-16-03	Site 2	Cedar	2016/8/22	26.5	1750	2540	1410	142	135	153
Cj-02-17-01	Site 2	Cedar	2017/8/21	40.8	2100	2580	887	150	183	129
Cj-02-17-02	Site 2	Cedar	2017/8/21	35.2	2130	2720	823	161	131	184
Cj-02-17-03	Site 2	Cedar	2017/8/21	26.3	824	861	768	134	136	132
Cj-02-17-04	Site 2	Cedar	2017/8/21	39.1	4390	5300	2590	478	453	509
Cj-02-17-05	Site 2	Cedar	2017/8/21	33.4	2540	3240	1180	408	199	562
Cj-02-17-06	Site 2	Cedar	2017/8/21	22.9	2210	2920	806	88.8	71.6	101
Cj-02-17-13	Site 2	Cedar	2017/8/21	32.8	2740	3710	974	218	214	223
Cj-02-17-04	Site 2	Cedar	2018/8/21	39.4	1840	1900	1690	495	326	604
Cj-02-17-05	Site 2	Cedar	2018/8/21	33.8	2670	3310	1430	444	254	662
Cj-02-17-06	Site 2	Cedar	2018/8/21	23.1	1510	1730	1060	120	106	130
Cj-02-17-07	Site 2	Cedar	2018/8/21	42	2590	3440	667	135	157	121
Cj-02-17-08	Site 2	Cedar	2018/8/21	32.8	4130	5070	1730	374	270	440
Cj-02-17-09	Site 2	Cedar	2018/8/21	26.8	3250	4090	1740	202	189	214
Cj-02-17-07	Site 2	Cedar	2019/8/20	42.6	1360	1620	837	173	213	146
Cj-02-17-08	Site 2	Cedar	2019/8/20	33.2	3350	4320	1360	315	234	491
Cj-02-17-09	Site 2	Cedar	2019/8/20	27.1	1400	1140	1970	235	236	234
Cj-02-17-10	Site 2	Cedar	2019/8/20	40.5	1290	1570	773	134	114	179
Cj-02-17-11	Site 2	Cedar	2019/8/20	31.9	661	792	426	91.3	90.2	93.4
Cj-02-17-12	Site 2	Cedar	2019/8/20	24.8	3780	5250	1800	239	193	384
Cj-02-17-10	Site 2	Cedar	2020/8/24	40.9	1690	2160	870	221	187	241
Cj-02-17-11	Site 2	Cedar	2020/8/24	32	1060	1520	320	85.5	59.4	101
Cj-02-17-12	Site 2	Cedar	2020/8/24	25.2	3960	5870	1570	294	229	399
Cj-02-17-01	Site 2	Cedar	2020/8/24	50.4	971	1000	893	167	154	175
Cj-02-17-03	Site 2	Cedar	2020/8/24	27	1110	1130	1060	163	128	204
Cj-02-17-13	Site 2	Cedar	2020/8/24	34	1490	1720	1140	331	288	366
Cj-03-11-01	Site 3	Cedar	2011/8/11	31.7	342	#N/A	#N/A	7.26	10.3	3.9
Cj-03-11-02	Site 3	Cedar	2011/8/11	25.5	835	#N/A	#N/A	11.9	16.7	4.9
Cj-03-11-03	Site 3	Cedar	2011/8/11	18.9	1030	#N/A	#N/A	12.9	16.9	5.5
Cj-03-12-01	Site 3	Cedar	2012/8/6	33.5	376	1160	59.3	15.3	17.7	11.9
Cj-03-12-02	Site 3	Cedar	2012/8/6	31.2	426	1150	80.3	10.6	8.88	12.3
Cj-03-12-03	Site 3	Cedar	2012/8/6	18.9	674	2020	156	7.5	6.65	9.8
Cj-03-13-01	Site 3	Cedar	2013/8/1	34.5	448	399	149	16.1	14.9	17.1
Cj-03-13-02	Site 3	Cedar	2013/8/1	26.4	334	771	128	11.1	13	8.99
Cj-03-13-03	Site 3	Cedar	2013/8/1	20.1	1200	1630	160	16.6	17.4	14.7
Cj-03-14-01	Site 3	Cedar	2014/7/29	35.7	293	689	51	11.4	11.7	11.2
Cj-03-14-02	Site 3	Cedar	2014/7/29	28.1	325	906	73.6	18.8	11	28.2
Cj-03-14-03	Site 3	Cedar	2014/7/29	21.4	198	#N/A	#N/A	9.52	9.16	9.95
Cj-03-15-01	Site 3	Cedar	2015/8/4	32	331	872	120	27.9	18.8	33.2
Cj-03-15-02	Site 3	Cedar	2015/8/4	25.7	294	826	53.3	15.9	9.53	24.5
Cj-03-15-03	Site 3	Cedar	2015/8/4	21	818	#N/A	#N/A	36.3	28.4	47.9
Cj-03-16-01	Site 3	Cedar	2016/8/2	32.5	325	474	122	25.2	22.2	29.4
Cj-03-16-02	Site 3	Cedar	2016/8/2	27.4	335	608	43.1	12.7	6.35	20.6
Cj-03-16-03	Site 3	Cedar	2016/8/2	22	353	408	87.7	18.4	11.9	29.3
Cj-03-18-01	Site 3	Cedar	2018/8/1	33.2	167	114	86.7	23.9	16.7	30.8
Cj-03-18-02	Site 3	Cedar	2018/8/1	26.1	296	479	56.9	11.1	6.44	14.6
Cj-03-18-03	Site 3	Cedar	2018/8/1	22	336	1520	162	23.5	15.1	40.6
Cj-03-20-01	Site 3	Cedar	2020/8/4	37.1	181	179	46.7	12.3	8.88	16
Cj-03-20-02	Site 3	Cedar	2020/8/4	28.7	157	118	21.9	8.44	5.04	12
Cj-03-20-03	Site 3	Cedar	2020/8/4	24.6	331	576	157	26.6	18.9	33.4
Qs-03-11-01	Site 3	Oak	2011/8/10	30.8	2150	#N/A	#N/A	3.4	5.4	1
Qs-03-11-02	Site 3	Oak	2011/8/10	23.2	1020	#N/A	#N/A	3.99	5.6	1.5
Qs-03-11-03	Site 3	Oak	2011/8/10	13.6	685	#N/A	#N/A	5.6	9.4	1.1
Qs-03-12-01	Site 3	Oak	2012/8/7	27.5	823	#N/A	#N/A	9.86	13.7	6.67
Qs-03-12-02	Site 3	Oak	2012/8/7	23.4	964	#N/A	#N/A	6.93	10.1	2.59
Qs-03-12-03	Site 3	Oak	2012/8/7	10.8	580	#N/A	#N/A	9.12	9.59	8.57
Qs-03-13-01	Site 3	Oak	2013/8/2	31.2	840	#N/A	#N/A	8.14	12.9	1.81
Qs-03-13-02	Site 3	Oak	2013/8/2	22.4	618	#N/A	#N/A	8.74	14.8	2.14
Qs-03-13-03	Site 3	Oak	2013/8/2	19.1	950	#N/A	#N/A	14.1	18.6	5.26
Qs-03-14-01	Site 3	Oak	2014/7/30	27.5	344	#N/A	#N/A	12.2	16.6	4.95
Qs-03-14-02	Site 3	Oak	2014/7/30	20.5	348	#N/A	#N/A	21.4	21.7	20.1
Qs-03-14-03	Site 3	Oak	2014/7/30	15.2	313	#N/A	#N/A	14.7	15.2	7.57
Qs-03-15-01	Site 3	Oak	2015/8/5	28.6	576	1430	59.4	15.6	24	7.56
Qs-03-15-02	Site 3	Oak	2015/8/5	22.8	508	1370	50.1	18	26.3	7.95
Qs-03-15-03	Site 3	Oak	2015/8/5	16.6	505	#N/A	#N/A	21.4	28.7	10.2
Qs-03-16-01	Site 3	Oak	2016/8/3	27.5	575	1090	98.8	22.5	32.2	9.34
Qs-03-16-02	Site 3	Oak	2016/8/3	20.6	200	582	55.8	12.7	21.4	4.11
Qs-03-16-03	Site 3	Oak	2016/8/3	16.7	279	718	59.8	16.5	22.8	7.55
Qs-03-17-01	Site 3	Oak	2017/8/1	27.3	294	929	78.2	23.3	37.1	8.27
Qs-03-17-02	Site 3	Oak	2017/8/1	18.5	354	459	85.7	34.1	46.5	13.8
Qs-03-17-03	Site 3	Oak	2017/8/1	12.7	459	808	118	31.4	40.2	13.8
Qs-03-19-01	Site 3	Oak	2019/7/31	26.2	325	525	46.2	15.6	21.7	8.09
Qs-03-19-02	Site 3	Oak	2019/8/1	22	227	811	34.4	7.02	10.6	3.39
Qs-03-19-03	Site 3	Oak	2019/8/1	16.6	236	340	30.3	9.18	14.3	4.46
Pd-03-11-01	Site 3	Pine	2011/8/10	31.1	359	#N/A	#N/A	2.48	2.9	1
Pd-03-11-02	Site 3	Pine	2011/8/10	23	834	#N/A	#N/A	4.17	4.5	1.5
Pd-03-11-03	Site 3	Pine	2011/8/10	16.5	1980	#N/A	#N/A	7.47	9.9	2.5
Pd-03-12-01	Site 3	Pine	2012/8/7	30.7	401	481	22.8	2.3	2.5	0.87
Pd-03-12-02	Site 3	Pine	2012/8/7	23.6	664	#N/A	#N/A	2.63	2.91	1.3
Pd-03-12-03	Site 3	Pine	2012/8/7	19.7	446	1340	63.4	4.56	4.62	2.44
Pd-03-13-01	Site 3	Pine	2013/8/2	32.5	492	830	72.5	2.26	2.51	1.03
Pd-03-13-02	Site 3	Pine	2013/8/1	25.5	367	713	68.7	1.97	1.99	1.55
Pd-03-13-03	Site 3	Pine	2013/8/1	17.3	552	#N/A	#N/A	3.04	3.06	2.75
Pd-03-14-01	Site 3	Pine	2014/7/29	32.6	242	451	30.2	1.8	1.92	1.16
Pd-03-14-02	Site 3	Pine	2014/7/29	25.1	362	337	29.6	2.24	2.26	2.05
Pd-03-14-03	Site 3	Pine	2014/7/30	19.4	434	#N/A	#N/A	2.53	2.47	2.93
Pd-03-15-01	Site 3	Pine	2015/8/5	32.9	258	357	29.2	2.03	2.3	1.22
Pd-03-15-02	Site 3	Pine	2015/8/4	23.6	295	367	22.3	1.1	1.06	1.28
Pd-03-15-03	Site 3	Pine	2015/8/4	18.1	327	#N/A	#N/A	2.59	2.66	1.79
Pd-03-16-01	Site 3	Pine	2016/8/3	31.4	293	367	13.3	1.4	1.5	0.96
Pd-03-16-02	Site 3	Pine	2016/8/3	22.3	194	272	47.1	2.59	2.76	2.01
Pd-03-16-03	Site 3	Pine	2016/8/3	16.6	355	710	35.1	4.1	4.73	1.77
Pd-03-19-01	Site 3	Pine	2019/7/31	34.1	116	153	27.6	1.84	2.09	1.08
Pd-03-19-02	Site 3	Pine	2019/7/31	24	171	207	22.2	1.54	1.66	0.91
Pd-03-19-03	Site 3	Pine	2019/7/31	17.7	122	100	21.4	1.11	1.12	1
Cj-04-11-01	Site 4	Cedar	2011/9/7	34.6	219	#N/A	#N/A	8.57	14.2	2.34
Cj-04-11-02	Site 4	Cedar	2011/9/7	25.4	103	#N/A	#N/A	3.01	4.35	1.72
Cj-04-11-03	Site 4	Cedar	2011/9/7	19.3	244	#N/A	#N/A	2.28	3.21	0.72
Cj-04-12-01	Site 4	Cedar	2012/9/3	32.6	<4.44E+01	#N/A	#N/A	<3.37E+00	<3.64E+00	<3.03E+00
Cj-04-12-02	Site 4	Cedar	2012/9/3	23.8	159	#N/A	#N/A	<3.50E+00	<3.64E+00	<3.23E+00
Cj-04-12-03	Site 4	Cedar	2012/9/3	19.4	155	#N/A	#N/A	<2.61E+00	<2.73E+00	<2.42E+00
Cj-04-13-01	Site 4	Cedar	2013/9/4	28.5	45.1	#N/A	#N/A	19.9	7.15	35.1
Cj-04-13-02	Site 4	Cedar	2013/9/4	23.7	<3.19E+01	#N/A	#N/A	10.5	4.89	22.6
Cj-04-13-03	Site 4	Cedar	2013/9/4	17.9	97.7	#N/A	#N/A	20.1	9.52	45.7
Cj-04-14-01	Site 4	Cedar	2014/9/1	30.7	83.1	#N/A	#N/A	6.51	4.77	9.43
Cj-04-14-02	Site 4	Cedar	2014/9/1	25.3	<4.34E+01	#N/A	#N/A	<4.26E+00	<3.64E+00	5.2
Cj-04-14-03	Site 4	Cedar	2014/9/1	20.5	950	#N/A	#N/A	<3.92E+00	<3.43E+00	5.02
Cj-04-15-01	Site 4	Cedar	2015/9/2	30.1	34.2	#N/A	#N/A	2.68	2.08	3.51
Cj-04-15-02	Site 4	Cedar	2015/9/2	26.7	33.9	#N/A	#N/A	2.53	1.64	3.55
Cj-04-15-03	Site 4	Cedar	2015/9/2	18.8	48	#N/A	#N/A	2.25	2.05	2.56
Cj-04-16-01	Site 4	Cedar	2016/9/6	31.6	35.4	#N/A	#N/A	2.34	1.7	3.13
Cj-04-16-02	Site 4	Cedar	2016/9/6	22.8	62.5	#N/A	#N/A	1.83	1.26	2.75
Cj-04-16-03	Site 4	Cedar	2016/9/6	20.1	44.5	#N/A	#N/A	5.49	4.01	7.95
Cj-04-20-01	Site 4	Cedar	2020/9/14	33.7	26.4	#N/A	#N/A	4.37	2.98	5.62
Cj-04-20-02	Site 4	Cedar	2020/9/14	27.4	19.7	#N/A	#N/A	2.02	1.29	2.68
Cj-04-20-03	Site 4	Cedar	2020/9/14	24.3	21.9	#N/A	#N/A	2.93	2	4.13
Co-05-11-01	Site 5	Cypress	2012/2/16	31.9	1340	#N/A	#N/A	26.8	53.9	7.69
Co-05-11-02	Site 5	Cypress	2012/2/16	23.7	1120	#N/A	#N/A	15.4	17.3	6.89
Co-05-11-03	Site 5	Cypress	2012/2/16	19.4	852	#N/A	#N/A	17.2	21.3	8.27
Co-05-12-01	Site 5	Cypress	2013/1/28	27.7	494	#N/A	#N/A	20.8	27.4	15.1
Co-05-12-02	Site 5	Cypress	2013/1/28	22	499	#N/A	#N/A	23.8	22.4	25.7
Co-05-12-03	Site 5	Cypress	2013/1/28	15.6	770	#N/A	#N/A	10	21.2	3.83
Co-05-13-01	Site 5	Cypress	2013/9/25	29.5	567	#N/A	#N/A	19.7	19.8	19.5
Co-05-13-02	Site 5	Cypress	2013/9/25	19.2	574	#N/A	#N/A	15.4	16.2	14.4
Co-05-13-03	Site 5	Cypress	2013/9/25	13.9	559	#N/A	#N/A	14.8	19.1	10
Co-05-14-01	Site 5	Cypress	2014/9/30	29.4	256	#N/A	#N/A	19.8	16.6	22.2
Co-05-14-02	Site 5	Cypress	2014/9/30	22.1	394	#N/A	#N/A	22.6	31.8	18.5
Co-05-14-03	Site 5	Cypress	2014/9/30	17.6	253	#N/A	#N/A	15.2	17.2	12.5
Co-05-15-01	Site 5	Cypress	2015/9/29	28.3	196	#N/A	#N/A	13.9	14.7	13.1
Co-05-15-02	Site 5	Cypress	2015/9/29	22	223	#N/A	#N/A	17.2	20.1	14.8
Co-05-15-03	Site 5	Cypress	2015/9/29	17.1	329	#N/A	#N/A	22.4	21.3	23.9
Co-05-16-01	Site 5	Cypress	2016/10/7	28.7	183	#N/A	#N/A	16.2	20.1	13.6
Co-05-16-02	Site 5	Cypress	2016/10/7	22.9	319	#N/A	#N/A	10.8	18.6	5.42
Co-05-16-03	Site 5	Cypress	2016/10/7	18.6	297	#N/A	#N/A	8.72	17.3	5.78
Co-05-19-01	Site 5	Cypress	2019/9/25	33.3	107	103	120	9.36	11.7	8.47
Co-05-19-02	Site 5	Cypress	2019/9/25	22.3	67.1	89.8	61.7	5.67	5.21	6.07
Co-05-19-03	Site 5	Cypress	2019/9/25	18.5	151	334	195	6.29	10.7	5.43
Cc-A1-17-01	Site A1	Chestnut	2017/8/31	25.4	6880	#N/A	#N/A	296	1400	123
Cc-A1-17-02	Site A1	Chestnut	2017/8/31	24.4	8590	#N/A	#N/A	352	1220	209
Cc-A1-17-03	Site A1	Chestnut	2017/8/31	23.8	9330	#N/A	#N/A	441	1300	272
Cc-A1-18-01	Site A1	Chestnut	2018/8/29	37	6600	8250	1620	188	706	67.2
Cc-A1-18-02	Site A1	Chestnut	2018/8/29	23.2	9610	11100	2330	267	772	182
Cc-A1-18-03	Site A1	Chestnut	2018/8/29	18	7080	10600	2920	325	947	213
Cc-A1-19-01	Site A1	Chestnut	2019/8/29	31.7	8970	8750	3000	302	1350	145
Cc-A1-19-02	Site A1	Chestnut	2019/8/29	25.8	8440	14400	1660	152	477	91.9
Cc-A1-19-03	Site A1	Chestnut	2019/8/29	21.6	6850	10200	5000	690	2160	296
Cc-A1-20-01	Site A1	Chestnut	2020/9/1	30.1	4010	8810	1340	183	515	122
Cc-A1-20-02	Site A1	Chestnut	2020/9/1	24.7	5630	11300	2520	438	882	307
Cc-A1-20-03	Site A1	Chestnut	2020/9/1	18	6920	12400	1590	128	320	97.2
Pd-A1-17-01	Site A1	Pine	2017/8/30	38.1	10300	14200	4600	344	398	180
Pd-A1-17-02	Site A1	Pine	2017/8/30	25.9	6430	7020	4480	301	324	184
Pd-A1-17-03	Site A1	Pine	2017/8/30	19	5460	4060	1690	126	161	61.9
Pd-A1-18-01	Site A1	Pine	2018/8/28	34.7	9360	16500	4660	253	282	160
Pd-A1-18-02	Site A1	Pine	2018/8/28	24.3	5410	7660	3130	173	190	124
Pd-A1-18-03	Site A1	Pine	2018/8/28	19.6	12800	14500	4750	374	443	242
Pd-A1-19-01	Site A1	Pine	2019/8/28	34	6870	6040	5150	337	359	212
Pd-A1-19-02	Site A1	Pine	2019/8/28	26.7	10200	7080	7060	498	530	358
Pd-A1-19-03	Site A1	Pine	2019/8/28	17.9	6850	3730	2200	217	252	151
Pd-A1-20-01	Site A1	Pine	2020/8/31	35.1	6820	5860	3020	173	187	115
Pd-A1-20-02	Site A1	Pine	2020/8/31	25.2	8540	11900	1070	47.2	52.6	31.4
Pd-A1-20-03	Site A1	Pine	2020/8/31	19.9	5470	3200	3660	212	218	191
Data on the bark (whole), wood (whole), sapwood, and heartwood from 2011 to 2016 were provided in the studies of Kuroda et al. (2013), Imamura et al. (2017), and Ohashi et al. (2017).
References
Kuroda, K., Kagawa, A. & Tonosaki, M. Radiocesium concentrations in the bark, sapwood and heartwood of three tree species collected at Fukushima forests half a year after the Fukushima Dai-ichi nuclear accident. J. Environ. Radioact. 122, 37–42 (2013).
Imamura, N. et al. Temporal changes in the radiocesium distribution in forests over the five years after the Fukushima Daiichi Nuclear Power Plant accident. Sci. Rep. 7, 8179 (2017).
Ohashi, S. et al. Temporal trends in 137Cs concentrations in the bark, sapwood, heartwood, and whole wood of four tree species in Japanese forests from 2011 to 2016. J. Environ. Radioact. 178–179, 335–342 (2017).
